# Supplementary material for: Intra- and Inter-Specific Crosses among Centaurea aspera L. (Asteraceae) Polyploid Relatives—Influences on Distribution and Polyploid Establishment
Source: Plants (Basel). 2020 Sep 3;9(9):1142. doi: 10.3390/plants9091142 (PMC7569768; doi:10.3390/plants9091142)
Supplement: Supplementary file 1 [file plants-09-01142-s001.zip]

Archive with 9 entries (8 files):
- plants-887834-supplementary-proof/
- plants-887834-supplementary-proof/Fig. S1 .docx
- plants-887834-supplementary-proof/Fig. S2 .docx
- plants-887834-supplementary-proof/Fig. S3 .docx
- plants-887834-supplementary-proof/Fig. S4 .docx
- plants-887834-supplementary-proof/Fig. S5 .docx
- plants-887834-supplementary-proof/Fig. S6 .docx
- plants-887834-supplementary-proof/Fig. S7 .docx
- plants-887834-supplementary-proof/Fig. S8.docx
